# Supplementary material for: Estimating Density and Temperature Dependence of Juvenile Vital Rates Using a Hidden Markov Model
Source: Insects. 2017 May 15;8(2):51. doi: 10.3390/insects8020051 (PMC5492065; doi:10.3390/insects8020051)
Supplement: Supplementary file 1 [file insects-08-00051-s001.zip]

Archive with 3 entries (3 files):
- A_aidea_HidMark_Script.txt
- McElderry_MR_caterpillars_Insects_Supplements_2017.pdf
- Clim_sum_camp_mabry_sp2011.csv
