# Supplementary material for: Estimating Density and Temperature Dependence of Juvenile Vital Rates Using a Hidden Markov Model
Source: Insects. 2017 May 15;8(2):51. doi: 10.3390/insects8020051 (PMC5492065; doi:10.3390/insects8020051)
Supplement: Supplementary file 1 [file insects-08-00051-s001.zip › Clim_sum_camp_mabry_sp2011.csv]

Monthday	Survday	Survhour	Date	Dayhour	Hour	Wind	Vis.	Weather	Sky Cond.	Airtemp	Temp.Dwpt	Temp.6hr.max	Temp.6hr.min	Press.alt	Press.slev	Prec.1hr	Prec.3hr	Prec.6hr
1-Apr	5	98	1	0	0:51	S 5	10	Fair	CLR	61	54	79	58	29.82	1009.2
1-Apr	5	99	1	1	1:51	Calm	8	Fair	CLR	61	55			29.8	1008.5
1-Apr	5	100	1	2	2:51	S 3	8	Fair	CLR	60	55			29.79	1008.1
1-Apr	5	101	1	3	3:51	S 5	7	Fair	CLR	61	57			29.79	1007.8
1-Apr	5	102	1	4	4:51	SW 6	7	Fair	CLR	61	57			29.77	1007.3
1-Apr	5	103	1	5	5:51	SW 6	6	Fog/Mist	CLR	61	58			29.76	1007
1-Apr	5	104	1	6	6:51	SW 7	5	Fog/Mist	BKN006	62	60	62	60	29.78	1007.6
1-Apr	5	105	1	7	7:51	SW 3	4	Fog/Mist	OVC008	64	61			29.79	1008
1-Apr	5	106	1	8	8:51	Vrbl 5	5	Fog/Mist	BKN008	67	63			29.8	1008.3
1-Apr	5	107	1	9	9:51	S 6	9	Fair	CLR	72	62			29.82	1008.8
1-Apr	5	108	1	10	10:51	S 9 G 16	9	Fair	CLR	77	60			29.83	1009.1
1-Apr	5	109	1	11	11:51	S 8 G 20	9	Fair	CLR	80	60			29.82	1008.9
1-Apr	5	110	1	12	12:51	S 10 G 20	10	Fair	CLR	85	54	86	62	29.8	1008.1
1-Apr	5	111	1	13	13:51	S 10 G 20	10	Fair	CLR	89	53			29.77	1007
1-Apr	5	112	1	14	14:51	S 9 G 18	10	Fair	CLR	91	52			29.74	1006
1-Apr	5	113	1	15	15:51	S 8 G 18	10	Fair	CLR	92	52			29.72	1005.2
1-Apr	5	114	1	16	16:51	SW 9 G 16	10	Fair	CLR	92	51			29.71	1004.8
1-Apr	5	115	1	17	17:51	S 9 G 20	10	Fair	CLR	92	52			29.7	1004.5
1-Apr	5	116	1	18	18:51	S 12 G 17	10	Fair	CLR	89	51	93	85	29.7	1004.5
1-Apr	5	117	1	19	19:51	S 7 G 21	10	Fair	CLR	86	55			29.71	1005.1
1-Apr	5	118	1	20	20:51	S 6	10	Fair	CLR	83	56			29.73	1005.7
1-Apr	5	119	1	21	21:51	Calm	10	Mostly Cloudy	SCT100 BKN120	80	62			29.83	1009.1
1-Apr	5	120	1	22	22:51	SW 3	10	A Few Clouds	FEW085	78	63			29.85	1009.7
1-Apr	5	121	1	23	23:51	Calm	10	Fair	CLR	75	63			29.87	1010.2
2-Apr	6	122	2	0	0:51	Calm	10	Fair	CLR	71	63	89	71	29.88	1010.4
2-Apr	6	123	2	1	1:51	Calm	10	Fair	CLR	69	63			29.88	1010.6
2-Apr	6	124	2	2	2:51	Calm	9	Fair	CLR	67	63			29.87	1010.3
2-Apr	6	125	2	3	3:51	S 3	7	Fair	CLR	66	63			29.85	1009.6
2-Apr	6	126	2	4	4:51	N 5	7	Fair	CLR	66	63			29.87	1010.2
2-Apr	6	127	2	5	5:51	Calm	10	Fair	CLR	63	58			29.88	1010.7
2-Apr	6	128	2	6	6:51	Calm	10	Fair	CLR	61	55	71	60	29.91	1011.8
2-Apr	6	129	2	7	7:51	Calm	10	Fair	CLR	60	55			29.94	1012.9
2-Apr	6	130	2	8	8:51	Calm	10	A Few Clouds	FEW011	65	57			29.97	1013.8
2-Apr	6	131	2	9	9:51	Calm	10	Overcast	OVC007	69	56			29.99	1014.5
2-Apr	6	132	2	10	10:51	Calm	7	Overcast	BKN007 OVC012	74	65			30	1014.7
2-Apr	6	133	2	11	11:51	SE 7	8	Mostly Cloudy	SCT016 BKN021 BKN026	79	66			30	1014.7
2-Apr	6	134	2	12	12:51	S 5	10	Mostly Cloudy	BKN032	82	65	82	58	29.98	1014.2
2-Apr	6	135	2	13	13:51	SE 9	10	Mostly Cloudy	SCT029 BKN036	82	66			29.96	1013.5
2-Apr	6	136	2	14	14:51	SE 9	10	Mostly Cloudy	BKN035	82	65			29.95	1013
2-Apr	6	137	2	15	15:51	SE 10 G 16	10	Mostly Cloudy	BKN034	83	66			29.92	1012.1
2-Apr	6	138	2	16	16:51	Vrbl 7 G 18	10	Partly Cloudy	SCT036	85	65			29.9	1011.4
2-Apr	6	139	2	17	17:51	Vrbl 6 G 17	9	Partly Cloudy	SCT034	82	65			29.9	1011.5
2-Apr	6	140	2	18	18:51	Vrbl 6	10	Partly Cloudy	SCT034	81	65	86	81	29.89	1011.4
2-Apr	6	141	2	19	19:51	SE 8	10	Fair	CLR	80	65			29.88	1011.1
2-Apr	6	142	2	20	20:51	S 7	10	Fair	CLR	79	65			29.88	1011
3-Apr	7	153	3	7	7:51	S 8 G 16	5	Fog/Mist	OVC009	69	65			29.88	1010.9
3-Apr	7	154	3	8	8:51	S 9	5	Overcast with Haze	BKN009 OVC015	70	65			29.89	1011.2
3-Apr	7	155	3	9	9:51	S 6	6	Overcast with Haze	BKN012 OVC022	72	65			29.9	1011.4
3-Apr	7	156	3	10	10:51	S 8	8	Overcast	FEW019 SCT024 OVC032	74	65			29.89	1011.1
3-Apr	7	157	3	11	11:51	S 9	8	Overcast	SCT022 OVC030	75	65			29.88	1010.9
3-Apr	7	158	3	12	12:51	S 8 G 24	8	Overcast	SCT024 OVC030	78	65	78	69	29.85	1009.7
3-Apr	7	159	3	13	13:51	S 10 G 23	8	Overcast	OVC028	79	65			29.81	1008.5
3-Apr	7	160	3	14	14:51	S 10 G 25	10	Mostly Cloudy	BKN031	83	65			29.77	1007
3-Apr	7	161	3	15	15:51	S 13 G 25	10	Mostly Cloudy	BKN033	85	66			29.75	1006.2
3-Apr	7	162	3	16	16:51	S 8 G 23	10	Partly Cloudy	SCT035	84	65			29.72	1005.3
3-Apr	7	163	3	17	17:51	S 12 G 25	10	Partly Cloudy	SCT037	83	66			29.71	1004.8
3-Apr	7	164	3	18	18:51	S 10 G 20	9	Overcast	OVC035	80	66	87	78	29.71	1004.9
3-Apr	7	165	3	19	19:51	S 10 G 22	8	Overcast	FEW026 OVC035	77	67			29.71	1005
3-Apr	7	166	3	20	20:51	S 9 G 17	7	Overcast	OVC035	76	68			29.7	1004.8
3-Apr	7	167	3	21	21:51	S 9 G 17	6	Overcast with Haze	OVC033	75	68			29.71	1005.1
3-Apr	7	168	3	22	22:51	S 8	6	Overcast with Haze	OVC017	75	68			29.71	1005
3-Apr	7	169	3	23	23:51	S 9 G 20	5	Overcast with Haze	OVC013	75	69			29.7	1004.7
4-Apr	8	170	4	0	0:51	S 12 G 25	6	Overcast with Haze	OVC013	75	68	80	74	29.71	1004.8
4-Apr	8	171	4	1	1:51	S 6 G 18	6	Overcast with Haze	BKN015 OVC023	74	68			29.69	1004.2
4-Apr	8	172	4	2	2:51	S 9 G 24	6	Overcast with Haze	OVC017	74	67			29.68	1003.8
4-Apr	8	173	4	3	3:51	S 10 G 18	6	Overcast with Haze	OVC015	73	67			29.65	1002.8
4-Apr	8	174	4	4	4:51	Vrbl 6	7	Overcast	OVC013	73	67			29.64	1002.5
4-Apr	8	175	4	5	5:51	SW 8	7	Overcast	OVC013	73	67			29.67	1003.5
4-Apr	8	176	4	6	6:51	Vrbl 6	6	Overcast with Haze	OVC021	75	67	75	73	29.74	1005.7
4-Apr	8	177	4	7	7:51	Calm	5	Thunderstorm Light Rain	FEW026 SCT075 BKN110	75	68			29.73	1005.5
4-Apr	8	178	4	8	8:51	Calm	1.75	Thunderstorm Fog/Mist	FEW065	72	69			29.76	1006.8	0.02
4-Apr	8	179	4	9	9:51	N 16 G 29	10	Overcast	OVC030	63	40			29.88	1011.2		0.02
4-Apr	8	180	4	10	10:51	N 16 G 28	10	Overcast	OVC044	63	37			29.94	1013.1
4-Apr	8	181	4	11	11:51	NW 17 G 29	10	Fair	CLR	67	36			29.97	1014.1
4-Apr	8	182	4	12	12:51	N 17 G 32	10	Fair	CLR	67	33	75	62	30.01	1015.4			0.02
4-Apr	8	183	4	13	13:51	N 17 G 26	10	Fair	CLR	70	30			30.02	1015.6
4-Apr	8	184	4	14	14:51	N 9 G 32	10	Fair	CLR	72	33			30.02	1015.5
4-Apr	8	185	4	15	15:51	N 14 G 25	10	Fair	CLR	74	32			30.02	1015.5
4-Apr	8	186	4	16	16:51	N 18 G 30	10	Fair	CLR	73	30			30.01	1015.3
4-Apr	8	187	4	17	17:51	N 12 G 26	10	Fair	CLR	71	24			30.01	1015.3
4-Apr	8	188	4	18	18:51	N 9 G 24	10	Fair	CLR	68	24	75	66	30.02	1015.7
4-Apr	8	189	4	19	19:51	N 6 G 18	10	Fair	CLR	66	18			30.03	1016.2
4-Apr	8	190	4	20	20:51	N 8	10	Fair	CLR	63	19			30.06	1017.2
4-Apr	8	191	4	21	21:51	N 8	10	Fair	CLR	61	19			30.08	1018.3
4-Apr	8	192	4	22	22:51	N 7	10	Fair	CLR	60	18			30.13	1019.7
4-Apr	8	193	4	23	23:51	Calm	10	Fair	CLR	57	19			30.14	1020.2
5-Apr	9	194	5	0	0:51	Calm	10	Fair	CLR	51	22	68	51	30.16	1021.2
5-Apr	9	195	5	1	1:51	Calm	10	Fair	CLR	50	23			30.18	1021.6
5-Apr	9	196	5	2	2:51	Calm	10	Fair	CLR	46	29			30.19	1022
5-Apr	9	197	5	3	3:51	Calm	10	Fair	CLR	44	29			30.19	1022
5-Apr	9	198	5	4	4:51	Calm	10	Fair	CLR	42	31			30.19	1022
5-Apr	9	199	5	5	5:51	Calm	10	Fair	CLR	44	26			30.19	1022.2
5-Apr	9	200	5	6	6:51	Calm	10	Fair	CLR	41	29	52	41	30.21	1022.9
5-Apr	9	201	5	7	7:51	Calm	10	Fair	CLR	43	28			30.22	1023.3
5-Apr	9	202	5	8	8:51	Calm	10	Fair	CLR	52	32			30.24	1023.8
5-Apr	9	203	5	9	9:51	SE 8	10	Fair	CLR	60	23			30.23	1023.3
5-Apr	9	204	5	10	10:51	SE 8 G 16	10	Fair	CLR	63	16			30.22	1022.9
5-Apr	9	205	5	11	11:51	Vrbl 6	10	Fair	CLR	68	20			30.21	1022.7
5-Apr	9	206	5	12	12:51	SE 7	10	Fair	CLR	70	17	71	42	30.18	1021.8
5-Apr	9	207	5	13	13:51	Vrbl 6	10	Fair	CLR	74	19			30.15	1020.4
5-Apr	9	208	5	14	14:51	SE 9	10	Fair	CLR	75	19			30.1	1019
5-Apr	9	209	5	15	15:51	Vrbl 7	10	Fair	CLR	77	20			30.06	1017.7
5-Apr	9	210	5	16	16:51	S 8	10	Fair	CLR	76	20			30.02	1016.5
5-Apr	9	211	5	17	17:51	S 9 G 17	10	Fair	CLR	76	21			29.99	1015.3
5-Apr	9	212	5	18	18:51	S 8	10	Fair	CLR	74	21	78	71	29.98	1015.1
5-Apr	9	213	5	19	19:51	S 6	10	Fair	CLR	71	21			29.98	1015
5-Apr	9	214	5	20	20:51	S 5	10	Fair	CLR	68	24			29.99	1015.1
5-Apr	9	215	5	21	21:51	S 7	10	Fair	CLR	66	23			30	1015.6
5-Apr	9	216	5	22	22:51	S 8 G 20	10	Fair	CLR	64	25			30.02	1016.1
5-Apr	9	217	5	23	23:51	Vrbl 6	10	Fair	CLR	60	33			30.02	1016.1
6-Apr	10	218	6	0	0:51	S 7 G 18	10	Fair	CLR	58	38	74	58	30.02	1016.1
6-Apr	10	219	6	1	1:51	S 6	10	Fair	CLR	56	40			30.02	1016.1
6-Apr	10	220	6	2	2:51	Vrbl 7	10	Fair	CLR	54	42			30.01	1015.5
6-Apr	10	221	6	3	3:51	S 5	10	Fair	CLR	53	43			30	1015.3
6-Apr	10	222	6	4	4:51	S 3	10	Fair	CLR	53	44			29.98	1014.7
6-Apr	10	223	6	5	5:51	Vrbl 3	10	Fair	CLR	53	45			29.99	1014.9
6-Apr	10	224	6	6	6:51	S 7	10	Fair	CLR	53	46	58	52	29.99	1014.9
6-Apr	10	225	6	7	7:51	S 5	10	Fair	CLR	54	48			30	1015.3
6-Apr	10	226	6	8	8:51	Vrbl 7 G 20	10	Fair	CLR	60	51			30.01	1015.6
6-Apr	10	227	6	9	9:51	S 15 G 28	10	A Few Clouds	FEW022	65	52			30	1015.4
6-Apr	10	228	6	10	10:51	S 12 G 23	10	Fair	CLR	69	52			30.01	1015.5
6-Apr	10	229	6	11	11:51	S 12 G 28	10	Fair	CLR	73	52			30	1015.1
6-Apr	10	230	6	12	12:51	S 13 G 22	10	Fair	CLR	78	50	78	53	29.98	1014.3
6-Apr	10	231	6	13	13:51	S 10 G 20	10	Fair	CLR	82	51			29.95	1013.5
6-Apr	10	232	6	14	14:51	S 10 G 21	10	Fair	CLR	84	52			29.91	1012.2
6-Apr	10	233	6	15	15:51	S 10 G 28	10	Fair	CLR	87	53			29.88	1010.9
6-Apr	10	234	6	16	16:51	S 10 G 24	10	Fair	CLR	86	53			29.85	1009.9
6-Apr	10	235	6	17	17:51	S 12 G 17	10	Fair	CLR	86	54			29.83	1009.4
6-Apr	10	236	6	18	18:51	S 8 G 23	10	Fair	CLR	84	54	88	78	29.83	1009.2
6-Apr	10	237	6	19	19:51	S 15 G 21	10	Fair	CLR	80	57			29.82	1009.2
6-Apr	10	238	6	20	20:51	S 8 G 20	10	Fair	CLR	76	57			29.84	1009.7
6-Apr	10	239	6	21	21:51	S 8 G 22	10	Fair	CLR	72	60			29.89	1011.4
6-Apr	10	240	6	22	22:51	S 7 G 21	10	Fair	CLR	69	60			29.91	1012.1
6-Apr	10	241	6	23	23:51	Vrbl 7 G 20	10	Fair	CLR	66	60			29.9	1011.7
7-Apr	11	242	7	0	0:51	Vrbl 7 G 16	10	Overcast	OVC014	66	60	84	66	29.88	1011
7-Apr	11	243	7	1	1:51	S 6 G 18	10	Overcast	OVC014	66	60			29.88	1010.9
7-Apr	11	244	7	2	2:51	S 8 G 18	10	Overcast	OVC014	66	60			29.87	1010.3
7-Apr	11	245	7	3	3:51	S 9 G 18	10	Overcast	OVC016	66	60			29.84	1009.4
7-Apr	11	246	7	4	4:51	S 5	10	Overcast	BKN012 OVC019	65	61			29.84	1009.2
7-Apr	11	247	7	5	5:51	S 5	10	Overcast	BKN010 OVC018	65	61			29.83	1008.9
7-Apr	11	248	7	6	6:51	S 8	10	Overcast	OVC010	66	62	67	65	29.83	1008.9
7-Apr	11	249	7	7	7:51	Vrbl 7	9	Overcast	OVC010	67	62			29.84	1009.3
7-Apr	11	250	7	8	8:51	S 12 G 22	10	Overcast	OVC014	68	62			29.83	1009.1
7-Apr	11	251	7	9	9:51	S 9 G 22	10	Overcast	OVC014	69	62			29.86	1010.4
7-Apr	11	252	7	10	10:51	Vrbl 5	10	Overcast	OVC014	70	63			29.87	1010.6
7-Apr	11	253	7	11	11:51	S 5	10	Overcast	OVC016	71	63			29.88	1011
7-Apr	11	254	7	12	12:51	S 3	10	Overcast	OVC018	72	63	72	66	29.86	1010.5
7-Apr	11	255	7	13	13:51	SE 6	9	Overcast	BKN024 OVC029	75	63			29.82	1008.9
7-Apr	11	256	7	14	14:51	S 8	10	Overcast	OVC033	78	64			29.79	1007.9
7-Apr	11	257	7	15	15:51	SE 6	10	Mostly Cloudy	BKN033	81	63			29.76	1006.6
7-Apr	11	258	7	16	16:51	Vrbl 5	10	A Few Clouds	FEW041	83	63			29.73	1005.7
7-Apr	11	259	7	17	17:51	S 7 G 17	10	A Few Clouds	FEW042	83	64			29.72	1005.3
7-Apr	11	260	7	18	18:51	S 7	10	Fair	CLR	82	63	84	72	29.73	1005.7
7-Apr	11	261	7	19	19:51	S 5	10	Fair	CLR	80	63			29.74	1005.9
7-Apr	11	262	7	20	20:51	SE 8 G 17	10	Fair	CLR	76	66			29.76	1006.8
7-Apr	11	263	7	21	21:51	S 9	10	Fair	CLR	74	67			29.79	1007.8
7-Apr	11	264	7	22	22:51	S 8 G 18	8	Overcast	OVC012	74	68			29.81	1008.3
7-Apr	11	265	7	23	23:51	SE 6	8	Overcast	BKN012 OVC018	74	68			29.8	1008.3
8-Apr	12	266	8	0	0:51	S 9 G 17	7	Overcast	OVC012	74	68	82	74	29.8	1008.1
8-Apr	12	267	8	1	1:51	S 9 G 18	5	Overcast with Haze	OVC010	74	69			29.8	1007.9
8-Apr	12	268	8	2	2:51	S 9 G 20	5	Fog/Mist	OVC010	73	69			29.79	1007.7
8-Apr	12	269	8	3	3:51	S 8	5	Fog/Mist	OVC010	73	69			29.78	1007.3
8-Apr	12	270	8	4	4:51	S 5	7	Overcast	SCT012 OVC022	73	68			29.79	1007.3
8-Apr	12	271	8	5	5:51	SE 3	7	Mostly Cloudy	FEW019 BKN026	73	67			29.78	1007.2
8-Apr	12	272	8	6	6:51	SE 8	7	Overcast	FEW017 OVC026	73	67	74	72	29.8	1007.9
8-Apr	12	273	8	7	7:51	Vrbl 6	6	Overcast with Haze	FEW013 OVC027	73	67			29.82	1008.6
8-Apr	12	274	8	8	8:51	S 6	6	Overcast with Haze	BKN013 OVC023	73	67			29.83	1009.1
8-Apr	12	275	8	9	9:51	S 9 G 18	8	Overcast	BKN017 OVC023	75	67			29.83	1009
8-Apr	12	276	8	10	10:51	S 12 G 22	9	Partly Cloudy	SCT021 SCT027	79	66			29.83	1009
8-Apr	12	277	8	11	11:51	S 12 G 24	10	Partly Cloudy	SCT030	83	66			29.83	1009
8-Apr	12	278	8	12	12:51	S 9 G 18	10	A Few Clouds	FEW034	86	65	87	73	29.81	1008.2
8-Apr	12	279	8	13	13:51	S 14 G 24	10	Fair	CLR	89	63			29.78	1007.1
8-Apr	12	280	8	14	14:51	S 13 G 23	10	Fair	CLR	92	63			29.77	1006.6
8-Apr	12	281	8	15	15:51	S 13 G 22	10	Fair	CLR	92	64			29.75	1006.1
8-Apr	12	282	8	16	16:51	SE 13 G 21	10	Fair	CLR	91	65			29.74	1005.6
8-Apr	12	283	8	17	17:51	S 9 G 18	10	Fair	CLR	91	65			29.73	1005.5
8-Apr	12	285	8	19	19:51	S 12 G 22	10	Fair	CLR	84	67			29.76	1006.3
8-Apr	12	286	8	20	20:51	S 10 G 21	10	Fair	CLR	82	66			29.78	1007.3
8-Apr	12	287	8	21	21:51	S 8 G 21	10	Fair	CLR	80	65			29.82	1008.5
9-Apr	13	298	9	8	8:51	S 8	8	Overcast	OVC015	72	65			29.91	1011.6
9-Apr	13	299	9	9	9:51	S 10 G 16	9	Overcast	OVC017	74	66			29.93	1012.2
9-Apr	13	300	9	10	10:51	S 9 G 23	10	Partly Cloudy	SCT023	78	65			29.93	1012.3
9-Apr	13	301	9	11	11:51	S 12 G 24	10	A Few Clouds	FEW029	83	64			29.92	1011.8
9-Apr	13	302	9	12	12:51	S 14 G 25	10	Fair	CLR	87	63	88	70	29.89	1010.7
9-Apr	13	303	9	13	13:51	S 16 G 28	10	Fair	CLR	90	62			29.86	1009.8
9-Apr	13	304	9	14	14:51	S 12 G 22	10	Fair	CLR	92	61			29.83	1008.8
9-Apr	13	305	9	15	15:51	S 12 G 22	10	Fair	CLR	92	61			29.8	1007.6
9-Apr	13	306	9	16	16:51	SE 14 G 26	10	A Few Clouds	FEW055	91	63			29.78	1007.2
9-Apr	13	307	9	17	17:51	S 10 G 21	10	Fair	CLR	90	63			29.78	1007.1
9-Apr	13	308	9	18	18:51	S 9 G 29	10	Fair	CLR	87	64	94	87	29.78	1007.1
9-Apr	13	309	9	19	19:51	SE 18 G 29	10	Fair	CLR	83	66			29.79	1007.7
9-Apr	13	310	9	20	20:51	SE 13 G 29	10	Fair	CLR	80	67			29.81	1008.4
9-Apr	13	311	9	21	21:51	S 13 G 24	10	Fair	CLR	78	67			29.84	1009.3
9-Apr	13	312	9	22	22:51	S 9 G 28	9	Fair	CLR	76	69			29.87	1010.3
9-Apr	13	313	9	23	23:51	S 14 G 23	8	Partly Cloudy	SCT014	74	68			29.87	1010.3
10-Apr	14	314	10	0	0:51	S 7 G 20	7	Mostly Cloudy	BKN012	73	68	87	73	29.88	1010.4
10-Apr	14	315	10	1	1:51	S 9 G 17	7	Mostly Cloudy	BKN010	72	68			29.87	1010
10-Apr	14	316	10	2	2:51	S 13 G 23	7	Mostly Cloudy	BKN010	71	67			29.85	1009.3
10-Apr	14	317	10	3	3:51	S 10 G 20	7	Mostly Cloudy	BKN010	71	67			29.84	1009.1
10-Apr	14	318	10	4	4:51	S 10 G 20	7	Mostly Cloudy	BKN012	71	66			29.84	1009.1
10-Apr	14	319	10	5	5:51	Vrbl 7	8	Overcast	OVC012	71	66			29.85	1009.5
10-Apr	14	320	10	6	6:51	S 9	9	Overcast	OVC014	71	66	73	71	29.86	1009.8
10-Apr	14	321	10	7	7:51	S 8 G 18	8	Overcast	OVC012	71	65			29.87	1010.2
10-Apr	14	322	10	8	8:51	S 9 G 24	8	Overcast	OVC012	71	65			29.88	1010.5
10-Apr	14	323	10	9	9:51	S 14 G 24	10	Overcast	BKN018 OVC023	74	65			29.88	1010.7
10-Apr	14	324	10	10	10:51	S 9 G 25	10	Partly Cloudy	SCT026	78	64			29.88	1010.7
10-Apr	14	325	10	11	11:51	S 8 G 21	10	Partly Cloudy	SCT032	83	64			29.86	1009.9
10-Apr	14	326	10	12	12:51	S 8 G 21	10	A Few Clouds	FEW045	87	62	87	71	29.83	1008.8
10-Apr	14	327	10	13	13:51	S 9 G 23	10	Fair	CLR	89	61			29.79	1007.5
10-Apr	14	328	10	14	14:51	S 12 G 25	10	Fair	CLR	91	61			29.77	1006.8
10-Apr	14	329	10	15	15:51	S 10 G 23	10	A Few Clouds	FEW055	93	63			29.74	1005.8
10-Apr	14	330	10	16	16:51	SE 12 G 24	10	Partly Cloudy	SCT050	90	65			29.72	1005.1
10-Apr	14	331	10	17	17:51	SE 8 G 24	10	A Few Clouds	FEW050	89	65			29.71	1004.8
10-Apr	14	332	10	18	18:51	S 12 G 23	10	A Few Clouds	FEW050	86	66	93	86	29.71	1004.7
10-Apr	14	333	10	19	19:51	SE 10 G 18	10	Fair	CLR	82	67			29.71	1004.8
10-Apr	14	334	10	20	20:51	Vrbl 6	10	A Few Clouds	FEW030	80	68			29.74	1005.8
10-Apr	14	335	10	21	21:51	SE 12 G 17	10	Overcast	OVC028	79	68			29.76	1006.7
10-Apr	14	336	10	22	22:51	S 9 G 20	9	Overcast	BKN022 OVC027	77	69			29.75	1006.2
10-Apr	14	337	10	23	23:51	S 13 G 23	7	Overcast	OVC020	76	68			29.71	1004.6
11-Apr	15	338	11	0	0:51	S 8 G 24	7	Overcast	BKN016 OVC021	75	68	86	75	29.72	1005.1
11-Apr	15	339	11	1	1:51	NW 8 G 23	8	Mostly Cloudy	BKN016	76	68			29.84	1008.9
11-Apr	15	340	11	2	2:51	W 20 G 31	10	Light Rain	SCT034 BKN045 OVC055	72	60			29.88	1010.4
11-Apr	15	341	11	3	3:51	NW 6	10	Light Rain	OVC065	67	61			29.88	1010.3
11-Apr	15	342	11	4	4:51	N 9	10	Thunderstorm	OVC075	66	59			29.86	1009.8
11-Apr	15	343	11	5	5:51	NW 7	10	Overcast	OVC080	63	60			29.9	1011.2	0.25
11-Apr	15	344	11	6	6:51	NW 7	10	Mostly Cloudy	BKN095 BKN110	63	61	78	62	29.94	1012.7			0.25
11-Apr	15	345	11	7	7:51	Vrbl 5	10	A Few Clouds	FEW090	63	59			29.95	1013.3
11-Apr	15	346	11	8	8:51	NW 7	10	Fair	CLR	66	61			29.98	1014.2
11-Apr	15	347	11	9	9:51	Vrbl 7 G 20	10	Fair	CLR	69	46			29.99	1014.6
11-Apr	15	348	11	10	10:51	NW 10 G 21	10	Fair	CLR	72	37			30.03	1015.8
11-Apr	15	349	11	11	11:51	NW 7 G 18	10	Fair	CLR	77	36			30.05	1016.5
11-Apr	15	350	11	12	12:51	NW 12 G 22	10	Fair	CLR	77	34	78	63	30.06	1016.9
11-Apr	15	351	11	13	13:51	N 13 G 26	10	Fair	CLR	80	35			30.06	1016.8
11-Apr	15	352	11	14	14:51	N 9 G 23	10	Fair	CLR	82	35			30.05	1016.3
11-Apr	15	353	11	15	15:51	NW 12 G 25	10	Fair	CLR	83	30			30.04	1016.3
11-Apr	15	354	11	16	16:51	NW 10 G 18	10	Fair	CLR	83	31			30.03	1015.9
11-Apr	15	355	11	17	17:51	N 14 G 23	10	Fair	CLR	82	33			30.04	1016.1
11-Apr	15	356	11	18	18:51	N 5	10	Fair	CLR	79	34	84	77	30.05	1016.6
11-Apr	15	357	11	19	19:51	N 5	10	Fair	CLR	76	34			30.06	1016.9
11-Apr	15	358	11	20	20:51	N 3	10	Fair	CLR	73	35			30.08	1017.7
11-Apr	15	359	11	21	21:51	Calm	10	Fair	CLR	68	37			30.12	1019.1
11-Apr	15	360	11	22	22:51	Calm	10	Fair	CLR	63	39			30.14	1019.8
11-Apr	15	361	11	23	23:51	Calm	10	Fair	CLR	60	41			30.15	1020.3
12-Apr	16	362	12	0	0:51	Calm	10	Fair	CLR	57	44	79	57	30.15	1020.3
12-Apr	16	363	12	1	1:51	NW 3	10	Fair	CLR	57	43			30.14	1019.9
12-Apr	16	364	12	2	2:51	Calm	10	Fair	CLR	59	44			30.13	1019.4
12-Apr	16	365	12	3	3:51	NW 3	10	Fair	CLR	58	47			30.12	1019.3
12-Apr	16	366	12	4	4:51	NW 3	10	Fair	CLR	57	46			30.13	1019.4
12-Apr	16	367	12	5	5:51	W 6	10	Fair	CLR	56	44			30.14	1019.8
12-Apr	16	368	12	6	6:51	Calm	10	Fair	CLR	55	42	61	55	30.15	1020.4
12-Apr	16	369	12	7	7:51	Calm	10	Fair	CLR	55	45			30.18	1021.3
12-Apr	16	371	12	9	9:51	Calm	10	Fair	CLR	70	44			30.19	1021.6
12-Apr	16	372	12	10	10:51	Vrbl 3	10	Fair	CLR	75	40			30.2	1021.8
12-Apr	16	373	12	11	11:51	Calm	10	Fair	CLR	77	39			30.18	1021.4
12-Apr	16	374	12	12	12:51	Vrbl 6	10	Fair	CLR	80	38	80	53	30.15	1020.1
12-Apr	16	375	12	13	13:51	N 3	10	Fair	CLR	81	32			30.11	1018.8
12-Apr	16	376	12	14	14:51	Vrbl 3	10	Fair	CLR	83	32			30.07	1017.3
12-Apr	16	377	12	15	15:51	E 5	10	Fair	CLR	83	33			30.03	1015.9
12-Apr	16	378	12	16	16:51	Vrbl 3	10	Fair	CLR	85	33			30	1015
12-Apr	16	379	12	17	17:51	Calm	10	Fair	CLR	84	32			29.98	1014.3
12-Apr	16	380	12	18	18:51	SE 5	10	Fair	CLR	82	32	86	79	29.97	1014.2
12-Apr	16	381	12	19	19:51	SE 6	10	Fair	CLR	79	33			29.96	1013.8
12-Apr	16	382	12	20	20:51	Calm	10	Fair	CLR	74	35			29.98	1014.6
12-Apr	16	383	12	21	21:51	S 8	10	Fair	CLR	69	38			30.02	1015.6
12-Apr	16	384	12	22	22:51	S 6	10	Fair	CLR	69	45			30.03	1015.9
12-Apr	16	385	12	23	23:51	S 8	10	Fair	CLR	66	46			30.03	1016
13-Apr	17	386	13	0	0:51	S 7	10	Fair	CLR	64	47	82	64	30.03	1015.8
13-Apr	17	387	13	1	1:51	S 3	10	Fair	CLR	62	47			30.02	1015.5
13-Apr	17	388	13	2	2:51	S 3	10	Fair	CLR	61	47			30	1014.8
13-Apr	17	389	13	3	3:51	Calm	10	Fair	CLR	60	48			29.98	1014.2
13-Apr	17	390	13	4	4:51	Calm	10	Fair	CLR	57	48			29.98	1014.3
13-Apr	17	391	13	5	5:51	Calm	10	Fair	CLR	55	48			29.98	1014.5
13-Apr	17	392	13	6	6:51	Calm	10	Fair	CLR	55	48	65	54	30	1015
13-Apr	17	393	13	7	7:51	Calm	10	Fair	CLR	56	49			30.01	1015.6
13-Apr	17	394	13	8	8:51	Calm	10	Fair	CLR	61	50			30.02	1015.9
13-Apr	17	395	13	9	9:51	S 7	10	Fair	CLR	67	52			30.03	1016.1
13-Apr	17	396	13	10	10:51	S 8	10	Fair	CLR	72	55			30.03	1016.1
13-Apr	17	397	13	11	11:51	Vrbl 6	10	Fair	CLR	75	51			30.02	1015.8
13-Apr	17	398	13	12	12:51	Vrbl 5	10	Fair	CLR	78	50	79	53	30	1015
13-Apr	17	399	13	13	13:51	S 7	10	Fair	CLR	80	47			29.97	1014.2
13-Apr	17	400	13	14	14:51	Vrbl 6	10	Fair	CLR	83	46			29.93	1012.7
13-Apr	17	401	13	15	15:51	SE 8	10	Fair	CLR	85	45			29.91	1011.7
13-Apr	17	402	13	16	16:51	Vrbl 5 G 18	10	Fair	CLR	85	44			29.88	1011.1
13-Apr	17	403	13	17	17:51	S 7	10	Fair	CLR	85	45			29.86	1010.2
13-Apr	17	404	13	18	18:51	S 12 G 18	10	Fair	CLR	82	48	87	78	29.85	1010.1
13-Apr	17	405	13	19	19:51	S 6	10	Fair	CLR	80	50			29.86	1010.3
13-Apr	17	406	13	20	20:51	S 10 G 17	10	Fair	CLR	77	57			29.87	1010.7
13-Apr	17	407	13	21	21:51	S 7 G 18	10	Fair	CLR	75	60			29.89	1011.3
13-Apr	17	408	13	22	22:51	S 8 G 20	10	Fair	CLR	73	62			29.91	1011.9
13-Apr	17	409	13	23	23:51	S 8 G 18	10	A Few Clouds	FEW017	71	64			29.89	1011.2
14-Apr	18	410	14	0	0:51	S 8 G 20	10	Overcast	OVC013	71	65	82	71	29.89	1011.1
14-Apr	18	411	14	1	1:51	Vrbl 7	9	Overcast	OVC015	71	65			29.87	1010.2
14-Apr	18	412	14	2	2:51	S 8	9	Overcast	OVC013	71	65			29.85	1009.6
14-Apr	18	413	14	3	3:51	Vrbl 3	5	Overcast with Haze	OVC011	71	66			29.84	1009.3
14-Apr	18	414	14	4	4:51	S 7	8	Overcast	BKN014 OVC026	71	66			29.83	1008.9
14-Apr	18	415	14	5	5:51	S 6	8	Overcast	BKN013 OVC031	71	66			29.84	1009.1
14-Apr	18	416	14	6	6:51	S 6	8	Mostly Cloudy	SCT013 BKN029	70	66	71	70	29.83	1008.9
14-Apr	18	417	14	7	7:51	S 7	7	Overcast	FEW009 BKN015 OVC024	70	66			29.83	1009.2
14-Apr	18	418	14	8	8:51	Vrbl 6	7	Overcast	BKN011 BKN015 OVC026	71	66			29.84	1009.4
14-Apr	18	419	14	9	9:51	S 7	8	Overcast	BKN014 OVC026	74	66			29.83	1008.9
14-Apr	18	420	14	10	10:51	Vrbl 7	10	Overcast	FEW017 OVC029	76	65			29.82	1008.8
14-Apr	18	421	14	11	11:51	S 8 G 20	10	Overcast	OVC033	78	64			29.82	1008.6
14-Apr	18	422	14	12	12:51	Vrbl 7	10	Overcast	SCT029 OVC041	80	64	80	70	29.8	1007.9
14-Apr	18	423	14	13	13:51	S 7	10	Overcast	FEW028 OVC045	80	65			29.78	1007.1
14-Apr	18	424	14	14	14:51	Vrbl 6	10	Overcast	OVC049	81	65			29.75	1006.2
14-Apr	18	425	14	15	15:51	Vrbl 7	10	Mostly Cloudy	FEW034 BKN060	85	65			29.71	1004.7
14-Apr	18	426	14	16	16:51	S 9	10	A Few Clouds	FEW040	85	65			29.67	1003.5
14-Apr	18	427	14	17	17:51	S 8	10	Fair	CLR	87	64			29.64	1002.3
14-Apr	18	428	14	18	18:51	S 7	10	Mostly Cloudy	BKN049	85	65	88	78	29.63	1001.9
14-Apr	18	429	14	19	19:51	S 8 G 22	10	Fair	CLR	82	65			29.64	1002.4
14-Apr	18	430	14	20	20:51	S 12 G 18	10	Mostly Cloudy	BKN038 BKN047	78	66			29.66	1003.1
15-Apr	19	455	15	21	21:51	N 6	6	Overcast with Haze	OVC042	70	12			30.02	1015.6
15-Apr	19	456	15	22	22:51	N 5	7	Overcast	OVC046	68	14			30.04	1016.5
15-Apr	19	457	15	23	23:51	Vrbl 3	7	Overcast	OVC032	66	14			30.06	1016.8
16-Apr	20	458	16	0	0:51	Calm	7	Overcast	OVC034	61	19	78	61	30.07	1017.3
16-Apr	20	459	16	1	1:51	Calm	7	Overcast	OVC030	59	21			30.07	1017.3
16-Apr	20	460	16	2	2:51	Calm	7	Overcast	OVC032	57	22			30.07	1017.5
16-Apr	20	461	16	3	3:51	Calm	7	Overcast	OVC028	54	24			30.08	1017.9
16-Apr	20	462	16	4	4:51	Calm	7	Fair	CLR	52	23			30.09	1018.2
16-Apr	20	463	16	5	5:51	Calm	7	Fair	CLR	51	26			30.1	1018.6
16-Apr	20	465	16	7	7:51	Calm	7	Fair	CLR	52	29			30.13	1019.8
16-Apr	20	466	16	8	8:51	Calm	8	Fair	CLR	57	31			30.16	1020.6
16-Apr	20	467	16	9	9:51	Calm	10	Fair	CLR	67	17			30.16	1020.7
16-Apr	20	468	16	10	10:51	E 5	10	Fair	CLR	71	14			30.16	1020.6
16-Apr	20	469	16	11	11:51	Vrbl 6	10	Fair	CLR	74	16			30.15	1020.2
16-Apr	20	470	16	12	12:51	Vrbl 3	10	Fair	CLR	78	17	78	47	30.13	1019.4
16-Apr	20	471	16	13	13:51	Vrbl 5	10	Fair	CLR	78	16			30.1	1018.5
16-Apr	20	472	16	14	14:51	Vrbl 3	10	Fair	CLR	80	18			30.07	1017.5
16-Apr	20	473	16	15	15:51	Calm	10	Fair	CLR	80	16			30.03	1016.2
16-Apr	20	474	16	16	16:51	Vrbl 3	10	Fair	CLR	80	17			30	1015.1
16-Apr	20	475	16	17	17:51	Vrbl 6	10	Fair	CLR	81	19			29.98	1014.5
16-Apr	20	476	16	18	18:51	S 7	10	Fair	CLR	78	20	82	75	29.98	1014.5
16-Apr	20	477	16	19	19:51	S 3	10	Fair	CLR	74	22			29.97	1014.5
16-Apr	20	478	16	20	20:51	S 3	10	Fair	CLR	71	24			29.99	1015
16-Apr	20	479	16	21	21:51	Calm	10	Fair	CLR	69	26			30.01	1015.4
16-Apr	20	480	16	22	22:51	Calm	10	Fair	CLR	67	28			30.01	1015.6
16-Apr	20	481	16	23	23:51	SW 3	10	Fair	CLR	64	30			30.01	1015.6
17-Apr	21	482	17	0	0:51	S 3	10	Fair	CLR	61	31	78	61	30.01	1015.3
17-Apr	21	483	17	1	1:51	S 3	10	Fair	CLR	60	34			30	1015.2
17-Apr	21	484	17	2	2:51	Calm	10	Fair	CLR	57	37			30	1015
17-Apr	21	485	17	3	3:51	Calm	10	Fair	CLR	56	38			29.98	1014.6
17-Apr	21	486	17	4	4:51	Calm	10	Fair	CLR	55	39			29.98	1014.3
17-Apr	21	487	17	5	5:51	Calm	10	Fair	CLR	53	39			29.98	1014.4
17-Apr	21	488	17	6	6:51	Calm	10	Fair	CLR	50	40	61	50	29.98	1014.6
17-Apr	21	489	17	7	7:51	Calm	10	Fair	CLR	53	40			29.99	1015.1
17-Apr	21	490	17	8	8:51	Calm	10	Fair	CLR	59	43			30	1015.2
17-Apr	21	491	17	9	9:51	S 6	10	Fair	CLR	66	47			29.99	1014.9
17-Apr	21	492	17	10	10:51	S 8	10	Fair	CLR	74	45			29.98	1014.5
17-Apr	21	493	17	11	11:51	S 7 G 20	10	Fair	CLR	78	39			29.97	1013.9
17-Apr	21	494	17	12	12:51	S 13 G 22	10	Fair	CLR	83	37	83	50	29.93	1012.4
17-Apr	21	495	17	13	13:51	SE 13 G 26	10	Fair	CLR	84	41			29.89	1011.3
17-Apr	21	496	17	14	14:51	S 10 G 24	10	Fair	CLR	86	47			29.85	1009.8
17-Apr	21	497	17	15	15:51	S 8 G 26	10	Fair	CLR	87	52			29.8	1008.2
17-Apr	21	498	17	16	16:51	S 10 G 24	10	Fair	CLR	86	54			29.78	1007.5
17-Apr	21	499	17	17	17:51	S 9 G 29	10	Fair	CLR	84	55			29.78	1007.6
17-Apr	21	500	17	18	18:51	S 8 G 24	10	Mostly Cloudy	BKN050	80	58	88	80	29.78	1008
17-Apr	21	501	17	19	19:51	S 9 G 18	10	Fair	CLR	76	59			29.78	1007.9
17-Apr	21	502	17	20	20:51	S 10 G 21	10	Fair	CLR	74	61			29.8	1008.3
17-Apr	21	503	17	21	21:51	S 8 G 16	10	Fair	CLR	73	61			29.81	1008.4
17-Apr	21	504	17	22	22:51	S 9 G 18	10	Mostly Cloudy	BKN022	72	62			29.81	1008.6
17-Apr	21	505	17	23	23:51	S 8 G 25	10	Overcast	OVC018	71	63			29.81	1008.4
18-Apr	22	506	18	0	0:51	S 8 G 21	10	Overcast	OVC016	71	64	80	71	29.82	1008.5
18-Apr	22	507	18	1	1:51	S 9	10	Overcast	OVC016	72	64			29.81	1008.2
18-Apr	22	508	18	2	2:51	S 7 G 20	10	Overcast	OVC016	72	65			29.8	1007.7
18-Apr	22	509	18	3	3:51	S 6 G 18	10	Overcast	FEW018 OVC026	72	65			29.79	1007.4
18-Apr	22	510	18	4	4:51	S 6	10	Overcast	FEW017 OVC026	72	65			29.78	1007.1
18-Apr	22	511	18	5	5:51	S 5	10	Overcast	BKN017 OVC026	72	65			29.77	1006.8
18-Apr	22	512	18	6	6:51	S 6	10	Overcast	BKN017 OVC022	72	66	72	71	29.77	1007.1
18-Apr	22	513	18	7	7:51	S 6	8	Overcast	OVC016	72	66			29.79	1007.6
18-Apr	22	514	18	8	8:51	S 6	8	Overcast	OVC019	73	67			29.8	1007.9
18-Apr	22	515	18	9	9:51	S 8 G 16	8	Overcast	OVC020	76	66			29.8	1007.9
18-Apr	22	516	18	10	10:51	SW 10 G 18	9	Mostly Cloudy	BKN022	79	66			29.81	1008.1
18-Apr	22	517	18	11	11:51	S 12 G 22	9	Partly Cloudy	SCT026	83	67			29.8	1007.9
18-Apr	22	518	18	12	12:51	S 8 G 17	10	Fair	CLR	88	67	88	72	29.77	1006.6
18-Apr	22	519	18	13	13:51	S 8 G 18	10	Fair	CLR	92	68			29.74	1005.8
18-Apr	22	520	18	14	14:51	S 10 G 22	10	Fair	CLR	93	67			29.71	1004.5
18-Apr	22	521	18	15	15:51	S 10 G 24	10	Fair	CLR	95	67			29.68	1003.5
18-Apr	22	522	18	16	16:51	S 10 G 18	10	Fair	CLR	95	65			29.65	1002.7
18-Apr	22	523	18	17	17:51	S 9	10	Fair	CLR	93	65			29.65	1002.4
18-Apr	22	524	18	18	18:51	S 8 G 18	10	Fair	CLR	89	66	95	88	29.65	1002.6
18-Apr	22	525	18	19	19:51	S 13 G 24	10	Fair	CLR	85	67			29.66	1003
18-Apr	22	526	18	20	20:51	S 10 G 23	9	Fair	CLR	82	68			29.68	1003.8
18-Apr	22	527	18	21	21:51	S 8 G 22	8	Fair	CLR	79	68			29.72	1005
18-Apr	22	528	18	22	22:51	S 8	8	Mostly Cloudy	BKN019	77	69			29.73	1005.6
18-Apr	22	529	18	23	23:51	S 9	7	Overcast	OVC017	77	69			29.75	1006
19-Apr	23	530	19	0	0:51	S 7	7	Overcast	OVC015	77	69	89	77	29.75	1005.9
19-Apr	23	531	19	1	1:51	S 7 G 16	6	Overcast with Haze	OVC015	77	69			29.74	1005.5
19-Apr	23	532	19	2	2:51	S 9 G 22	6	Overcast with Haze	BKN017 OVC023	76	69			29.72	1005
19-Apr	23	534	19	4	4:51	S 7 G 18	6	Overcast with Haze	SCT021 OVC029	76	68			29.72	1004.8
19-Apr	23	535	19	5	5:51	S 10 G 21	7	Overcast	BKN019 OVC025	75	68			29.72	1004.9
19-Apr	23	536	19	6	6:51	S 8	6	Overcast with Haze	OVC013	73	68	77	73	29.73	1005.3
19-Apr	23	537	19	7	7:51	S 10 G 18	4	Overcast with Haze	OVC011	73	68			29.74	1005.9
19-Apr	23	538	19	8	8:51	S 9 G 17	4	Overcast with Haze	OVC011	74	68			29.75	1006.1
19-Apr	23	539	19	9	9:51	S 12 G 22	6	Overcast with Haze	OVC019	76	67			29.76	1006.6
19-Apr	23	540	19	10	10:51	S 9 G 21	6	Overcast with Haze	OVC026	79	67			29.79	1007.5
19-Apr	23	541	19	11	11:51	S 8 G 18	6	Overcast with Haze	OVC026	79	67			29.79	1007.6
19-Apr	23	542	19	12	12:51	S 8 G 20	7	Overcast	OVC032	84	67	84	73	29.77	1006.8
19-Apr	23	543	19	13	13:51	Vrbl 6 G 16	7	Overcast	OVC034	84	67			29.75	1006.1
19-Apr	23	544	19	14	14:51	SW 8	8	Mostly Cloudy	BKN040	87	68			29.73	1005.4
19-Apr	23	545	19	15	15:51	Vrbl 7	9	Mostly Cloudy	BKN046	91	68			29.71	1004.7
19-Apr	23	546	19	16	16:51	Vrbl 3	10	Mostly Cloudy	BKN049	92	68			29.69	1003.9
19-Apr	23	547	19	17	17:51	S 6	10	Partly Cloudy	SCT049	92	67			29.68	1003.7
19-Apr	23	548	19	18	18:51	SW 7	10	Fair	CLR	91	67	93	82	29.68	1003.5
19-Apr	23	549	19	19	19:51	S 7	10	Fair	CLR	89	67			29.67	1003.4
19-Apr	23	550	19	20	20:51	S 10 G 20	10	Fair	CLR	85	70			29.69	1004.1
19-Apr	23	551	19	21	21:51	S 8	10	Fair	CLR	83	70			29.74	1005.6
19-Apr	23	552	19	22	22:51	SE 9	10	Fair	CLR	81	70			29.77	1006.7
19-Apr	23	553	19	23	23:51	S 6	9	Fair	CLR	79	70			29.78	1007.2
20-Apr	24	554	20	0	0:51	SE 9	8	Fair	CLR	77	70	91	77	29.79	1007.5
20-Apr	24	555	20	1	1:51	S 7	6	Overcast with Haze	OVC011	77	71			29.81	1008.2
20-Apr	24	556	20	2	2:51	S 6	5	Overcast with Haze	OVC013	76	71			29.81	1008.2
20-Apr	24	557	20	3	3:51	S 8	5	Overcast with Haze	OVC015	76	71			29.82	1008.3
20-Apr	24	558	20	4	4:51	S 7	5	Overcast with Haze	SCT014 OVC020	76	70			29.82	1008.4
20-Apr	24	559	20	5	5:51	S 5	5	Overcast with Haze	FEW014 OVC022	75	70			29.83	1008.8
20-Apr	24	560	20	6	6:51	S 3	6	Overcast with Haze	FEW015 OVC022	76	70	77	75	29.86	1009.6
20-Apr	24	561	20	7	7:51	S 5	5	Overcast with Haze	OVC022	76	70			29.87	1010.1
20-Apr	24	562	20	8	8:51	SE 8	6	Overcast with Haze	BKN017 OVC024	77	70			29.89	1010.8
20-Apr	24	563	20	9	9:51	S 8	6	Overcast with Haze	SCT020 OVC024	78	68			29.91	1011.4
20-Apr	24	564	20	10	10:51	SE 6	6	Overcast with Haze	OVC026	80	69			29.92	1011.9
20-Apr	24	565	20	11	11:51	S 7	7	Overcast	BKN026 OVC031	81	69			29.94	1012.4
20-Apr	24	566	20	12	12:51	Vrbl 6	7	Overcast	SCT026 OVC036	82	68	82	76	29.94	1012.5
20-Apr	24	567	20	13	13:51	Vrbl 3	7	Overcast	OVC036	83	69			29.93	1012.3
20-Apr	24	568	20	14	14:51	SE 7	7	Overcast	OVC040	85	68			29.92	1011.8
20-Apr	24	569	20	15	15:51	SE 8 G 17	8	Partly Cloudy	FEW035 SCT044	88	68			29.88	1010.4
20-Apr	24	570	20	16	16:51	SE 10	10	A Few Clouds	FEW042	88	66			29.86	1009.7
20-Apr	24	571	20	17	17:51	S 5	10	A Few Clouds	FEW049	86	66			29.87	1010.1
20-Apr	24	572	20	18	18:51	Calm	10	Fair	CLR	86	66	90	81	29.87	1010.3
20-Apr	24	573	20	19	19:51	SE 3	10	Mostly Cloudy	BKN048 BKN060	85	67			29.9	1011.1
20-Apr	24	575	20	21	21:51	SE 3	10	Fair	CLR	83	68			29.93	1012.1
20-Apr	24	576	20	22	22:51	SE 6	10	Fair	CLR	81	68			29.94	1012.5
20-Apr	24	577	20	23	23:51	SE 9 G 17	10	Fair	CLR	79	69			29.95	1012.8
21-Apr	25	578	21	0	0:51	SE 6	9	Fair	CLR	77	69	86	77	29.95	1012.9
21-Apr	25	579	21	1	1:51	S 7	8	Mostly Cloudy	BKN015	76	70			29.97	1013.5
21-Apr	25	580	21	2	2:51	Calm	7	A Few Clouds	FEW015	75	70			29.97	1013.6
21-Apr	25	581	21	3	3:51	SE 5	6	Overcast with Haze	OVC012	75	70			29.93	1012.3
21-Apr	25	582	21	4	4:51	Vrbl 5	6	Fog/Mist	OVC008	74	70			29.91	1011.4
21-Apr	25	583	21	5	5:51	SE 5	5	Fog/Mist	OVC006	74	70			29.91	1011.5
21-Apr	25	584	21	6	6:51	SE 8	5	Fog/Mist	OVC006	74	70	77	74	29.92	1011.9
21-Apr	25	585	21	7	7:51	SE 7	5	Overcast with Haze	OVC008	75	70			29.96	1013
21-Apr	25	586	21	8	8:51	S 7	4	Overcast with Haze	OVC012	75	70			29.97	1013.5
21-Apr	25	587	21	9	9:51	S 8	4	Overcast with Haze	BKN014 BKN019 OVC035	77	70			29.97	1013.5
21-Apr	25	588	21	10	10:51	SE 13 G 18	5	Overcast with Haze	BKN023 OVC038	79	68			29.98	1013.7
21-Apr	25	589	21	11	11:51	S 12 G 20	6	Mostly Cloudy with Haze	SCT030 BKN043	83	67			29.97	1013.4
21-Apr	25	590	21	12	12:51	S 10 G 21	7	Partly Cloudy	SCT040	86	64	87	74	29.95	1012.7
21-Apr	25	591	21	13	13:51	S 12 G 21	9	Partly Cloudy	SCT046	89	64			29.93	1012
21-Apr	25	592	21	14	14:51	S 8 G 17	10	Mostly Cloudy	BKN055	88	63			29.9	1011.3
21-Apr	25	593	21	15	15:51	S 10 G 20	10	Partly Cloudy	SCT055	91	63			29.87	1010
21-Apr	25	594	21	16	16:51	S 6 G 20	10	A Few Clouds	FEW055	90	62			29.84	1009.1
21-Apr	25	596	21	18	18:51	S 8 G 22	10	Fair	CLR	86	62	92	85	29.82	1008.5
21-Apr	25	597	21	19	19:51	SE 13 G 23	10	Fair	CLR	83	64			29.84	1009.3
21-Apr	25	598	21	20	20:51	SE 13 G 25	10	Fair	CLR	79	66			29.84	1009.2
21-Apr	25	599	21	21	21:51	S 14 G 25	10	Mostly Cloudy	BKN026	78	67			29.87	1010.2
21-Apr	25	600	21	22	22:51	S 12 G 22	10	Overcast	OVC022	77	67			29.9	1011.1
21-Apr	25	601	21	23	23:51	S 6 G 17	10	Overcast	OVC023	76	68			29.92	1011.7
22-Apr	26	602	22	0	0:51	SW 5	9	Overcast	BKN019 OVC025	76	69	83	76	29.97	1013.4
22-Apr	26	603	22	1	1:51	Vrbl 3	10	Light Rain	SCT031 SCT047 OVC075	76	67			29.97	1013.5
22-Apr	26	604	22	2	2:51	Vrbl 5 G 17	10	Fair	CLR	77	66			29.85	1009.2
22-Apr	26	605	22	3	3:51	S 12 G 23	9	Fair	CLR	76	67			29.83	1008.8
22-Apr	26	606	22	4	4:51	S 10 G 21	8	Fair	CLR	75	67			29.82	1008.3
22-Apr	26	607	22	5	5:51	S 7	7	Mostly Cloudy	BKN015 BKN024	74	68			29.82	1008.6
22-Apr	26	608	22	6	6:51	S 9 G 20	7	Overcast	BKN013 OVC019	74	69	77	73	29.84	1009.3
22-Apr	26	609	22	7	7:51	S 8 G 21	6	Overcast with Haze	BKN015 OVC021	74	68			29.87	1010.2
22-Apr	26	610	22	8	8:51	S 12 G 23	9	Overcast	BKN021 OVC026	76	67			29.88	1010.5
22-Apr	26	611	22	9	9:51	S 13 G 25	10	Mostly Cloudy	BKN025 BKN030	78	65			29.88	1010.7
22-Apr	26	612	22	10	10:51	S 10 G 21	10	A Few Clouds	FEW029	82	65			29.88	1010.5
22-Apr	26	613	22	11	11:51	S 13 G 24	10	A Few Clouds	FEW037	85	64			29.87	1010
22-Apr	26	614	22	12	12:51	S 13 G 25	10	Fair	CLR	89	62	89	74	29.85	1009.5
22-Apr	26	615	22	13	13:51	S 13 G 32	10	Fair	CLR	90	60			29.83	1008.5
22-Apr	26	616	22	14	14:51	S 9 G 20	10	Fair	CLR	92	61			29.8	1007.7
22-Apr	26	617	22	15	15:51	SE 16 G 29	10	Fair	CLR	93	60			29.79	1007.1
22-Apr	26	618	22	16	16:51	S 9 G 24	10	Partly Cloudy	SCT060	91	60			29.77	1006.7
22-Apr	26	619	22	17	17:51	S 12 G 23	10	Partly Cloudy	SCT060	90	61			29.76	1006.4
22-Apr	26	620	22	18	18:51	S 13 G 22	10	A Few Clouds	FEW055	86	63	94	86	29.78	1007
22-Apr	26	621	22	19	19:51	S 12 G 21	10	Fair	CLR	83	64			29.78	1007.3
22-Apr	26	622	22	20	20:51	S 9 G 17	10	Fair	CLR	81	64			29.79	1007.5
22-Apr	26	623	22	21	21:51	S 10 G 23	10	Fair	CLR	79	65			29.8	1007.8
22-Apr	26	624	22	22	22:51	S 8 G 18	10	A Few Clouds	FEW022	77	67			29.81	1008.2
22-Apr	26	625	22	23	23:51	Vrbl 6 G 21	10	Overcast	OVC018	75	68			29.82	1008.3
23-Apr	27	626	23	0	0:51	S 12 G 21	9	Overcast	OVC018	75	68	86	75	29.81	1008.2
23-Apr	27	627	23	1	1:51	S 9	9	Overcast	OVC016	75	68			29.81	1008
23-Apr	27	628	23	2	2:51	Vrbl 7	8	Overcast	OVC021	75	67			29.82	1008.3
23-Apr	27	629	23	3	3:51	S 9 G 16	8	Mostly Cloudy	FEW018 BKN026	74	67			29.82	1008.2
23-Apr	27	630	23	4	4:51	S 8	8	Partly Cloudy	SCT021	74	68			29.8	1007.6
23-Apr	27	631	23	5	5:51	S 6	7	Overcast	OVC019	74	68			29.8	1007.7
23-Apr	27	632	23	6	6:51	S 8 G 20	7	Overcast	BKN014 OVC020	74	68	75	74	29.81	1008.2
23-Apr	27	633	23	7	7:51	S 7 G 18	6	Overcast with Haze	BKN016 OVC022	74	68			29.84	1009.1
23-Apr	27	634	23	8	8:51	S 10 G 20	8	Overcast	BKN019 OVC024	76	67			29.87	1010.1
23-Apr	27	635	23	9	9:51	S 10 G 25	10	Overcast	BKN025 OVC030	78	67			29.87	1010.3
23-Apr	27	636	23	10	10:51	S 12 G 25	10	Partly Cloudy	SCT029	83	66			29.87	1010.3
23-Apr	27	637	23	11	11:51	S 9 G 23	10	A Few Clouds	FEW038	86	64			29.86	1009.8
23-Apr	27	638	23	12	12:51	S 13 G 33	10	Mostly Cloudy	BKN044	88	64	89	74	29.85	1009.3
23-Apr	27	639	23	13	13:51	S 12 G 26	10	Partly Cloudy	SCT050	90	63			29.82	1008.5
23-Apr	27	640	23	14	14:51	S 10 G 26	10	Partly Cloudy	SCT055	93	63			29.81	1007.8
23-Apr	27	641	23	15	15:51	S 12 G 29	10	Fair	CLR	92	62			29.79	1007.2
23-Apr	27	642	23	16	16:51	S 12 G 28	10	Fair	CLR	92	61			29.77	1006.6
23-Apr	27	643	23	17	17:51	S 12 G 26	10	Fair	CLR	90	60			29.76	1006.4
23-Apr	27	644	23	18	18:51	S 14 G 30	10	Fair	CLR	86	61	94	86	29.76	1006.3
23-Apr	27	645	23	19	19:51	S 8 G 28	10	Fair	CLR	83	63			29.76	1006.5
23-Apr	27	646	23	20	20:51	S 7 G 18	10	Fair	CLR	80	64			29.79	1007.6
27-Mar	0	0	27	22	22:51	Vrbl 6	9	Fair	CLR	56	47			29.92	1013
27-Mar	0	1	27	23	23:51	N 5	9	Fair	CLR	54	46			29.92	1013.1
28-Mar	1	2	28	0	0:51	Vrbl 5	8	Mostly Cloudy	BKN012	52	46	67	52	29.92	1013.1
28-Mar	1	3	28	1	1:51	N 6	8	Overcast	OVC012	53	47			29.92	1012.9
28-Mar	1	4	28	2	2:51	Vrbl 5	9	Overcast	OVC010	52	47			29.91	1012.6
28-Mar	1	5	28	3	3:51	NE 6	10	Overcast	OVC010	52	47			29.9	1012.3
28-Mar	1	6	28	4	4:51	N 7	10	Overcast	OVC010	52	47			29.9	1012.3
28-Mar	1	7	28	5	5:51	N 5	10	Overcast	OVC010	52	47			29.93	1013.1
28-Mar	1	8	28	6	6:51	N 7	8	Overcast	OVC010	52	47	53	52	29.95	1013.7
28-Mar	1	9	28	7	7:51	Vrbl 5	6	Overcast with Haze	OVC008	52	47			29.97	1014.5
28-Mar	1	10	28	8	8:51	Calm	6	Overcast with Haze	OVC008	53	48			30	1015.7
28-Mar	1	11	28	9	9:51	N 6	7	Overcast	OVC008	53	48			30.01	1016.1
28-Mar	1	12	28	10	10:51	N 6	8	Overcast	OVC010	55	48			30.01	1016
28-Mar	1	13	28	11	11:51	N 8	9	Overcast	OVC016	58	48			30	1015.8
28-Mar	1	14	28	12	12:51	Vrbl 5	10	Overcast	OVC016	60	48	61	51	29.98	1015
28-Mar	1	15	28	13	13:51	Vrbl 6	10	Overcast	OVC020	62	49			29.95	1013.9
28-Mar	1	16	28	14	14:51	E 7	10	Overcast	OVC020	63	49			29.91	1012.6
28-Mar	1	17	28	15	15:51	Vrbl 5	10	Overcast	OVC020	64	50			29.9	1012.2
28-Mar	1	18	28	16	16:51	E 3	9	Overcast	OVC020	62	51			29.89	1011.8
28-Mar	1	19	28	17	17:51	E 5	8	Overcast	OVC020	62	51			29.87	1011.3
28-Mar	1	20	28	18	18:51	SE 8	8	Overcast	OVC020	62	52	64	60	29.86	1011.1
28-Mar	1	21	28	19	19:51	Vrbl 3	9	Overcast	OVC018	61	52			29.86	1010.9
28-Mar	1	22	28	20	20:51	Vrbl 5	10	Overcast	OVC018	60	52			29.88	1011.7
28-Mar	1	23	28	21	21:51	E 3	10	Overcast	OVC016	61	52			29.89	1012
28-Mar	1	24	28	22	22:51	Calm	10	Overcast	OVC014	61	53			29.9	1012.1
28-Mar	1	25	28	23	23:51	SE 3	10	Overcast	OVC018	61	52			29.9	1012.2
29-Mar	2	26	29	0	0:51	SE 3	10	Overcast	OVC020	61	52	62	60	29.89	1011.9
29-Mar	2	27	29	1	1:51	Calm	10	Overcast	OVC018	61	53			29.89	1011.6
29-Mar	2	28	29	2	2:51	Calm	9	Overcast	OVC014	61	54			29.87	1010.8
29-Mar	2	29	29	3	3:51	Calm	9	Overcast	OVC012	62	54			29.85	1010.4
29-Mar	2	30	29	4	4:51	Calm	6	Overcast with Haze	OVC010	61	55			29.84	1010
29-Mar	2	31	29	5	5:51	Calm	4	Fog/Mist	OVC008	60	57			29.86	1010.8
29-Mar	2	32	29	6	6:51	Vrbl 3	5	Overcast with Haze	OVC008	61	56	62	60	29.88	1011.3
29-Mar	2	33	29	7	7:51	Calm	4	Fog/Mist	OVC006	60	56			29.9	1012.1
29-Mar	2	34	29	8	8:51	NE 3	1.5	Fog/Mist	OVC004	61	58			29.92	1012.7
29-Mar	2	35	29	9	9:51	Calm	3	Fog/Mist	BKN008 OVC012	61	57			29.93	1013.2
29-Mar	2	36	29	10	10:51	Calm	2.5	Fog/Mist	OVC006	62	59			29.94	1013.3	0.01
29-Mar	2	37	29	11	11:51	Vrbl 3	3	Fog/Mist	OVC006	62	59			29.94	1013.3
29-Mar	2	38	29	12	12:51	Calm	5	Overcast with Haze	OVC006	65	60	65	60	29.92	1012.7			0.01
29-Mar	2	39	29	13	13:51	Vrbl 5	7	Overcast	OVC008	69	62			29.91	1012.1
29-Mar	2	40	29	14	14:51	Calm	6	Overcast with Haze	OVC010	68	62			29.89	1011.7
29-Mar	2	41	29	15	15:51	E 3	6	Overcast with Haze	BKN010 BKN041 OVC055	70	63			29.88	1011
29-Mar	2	42	29	16	16:51	Calm	6	Overcast with Haze	SCT012 SCT038 OVC060	70	63			29.87	1010.7
29-Mar	2	43	29	17	17:51	Vrbl 3	6	Overcast with Haze	FEW012 SCT029 OVC065	70	63			29.87	1011
29-Mar	2	44	29	18	18:51	N 13 G 22	3	Overcast with Haze	OVC015	69	62	71	65	29.9	1012
29-Mar	2	45	29	19	19:51	N 10 G 21	7	Overcast	OVC021	63	52			29.94	1013.5
29-Mar	2	46	29	20	20:51	N 14 G 23	8	Overcast	OVC015	58	52			29.98	1014.9
29-Mar	2	47	29	21	21:51	N 12 G 20	10	Overcast	OVC013	56	49			30.02	1016.3
29-Mar	2	48	29	22	22:51	N 13 G 20	10	Overcast	OVC015	55	47			30.04	1017
29-Mar	2	49	29	23	23:51	N 10 G 18	10	Overcast	OVC021	54	45			30.06	1017.8
30-Mar	3	50	30	0	0:51	N 10 G 17	10	Overcast	OVC030	53	44	68	53	30.05	1017.2
30-Mar	3	51	30	1	1:51	N 6 G 17	10	Overcast	OVC032	53	43			30.06	1017.6
30-Mar	3	52	30	2	2:51	Vrbl 7	10	Overcast	FEW020 BKN036 OVC055	52	43			30.03	1016.5
30-Mar	3	53	30	3	3:51	N 8	10	Overcast	SCT020 OVC055	52	43			30.01	1015.8
30-Mar	3	54	30	4	4:51	N 8	10	Overcast	OVC018	50	42			30.02	1016.1
30-Mar	3	55	30	5	5:51	N 8	10	Mostly Cloudy	BKN020	49	41			30.04	1016.9
30-Mar	3	56	30	6	6:51	N 9	9	Overcast	OVC018	48	40	53	48	30.06	1017.7
30-Mar	3	57	30	7	7:51	N 8	7	Fair	CLR	47	39			30.08	1018.6
30-Mar	3	58	30	8	8:51	N 15 G 28	8	Fair	CLR	49	39			30.09	1018.8
30-Mar	3	59	30	9	9:51	N 12 G 22	8	Overcast	OVC055	51	39			30.09	1018.8
30-Mar	3	60	30	10	10:51	N 10 G 16	9	Mostly Cloudy	BKN055	56	39			30.08	1018.5
30-Mar	3	61	30	11	11:51	NE 9	10	Fair	CLR	59	40			30.06	1017.8
30-Mar	3	62	30	12	12:51	Vrbl 5	10	Fair	CLR	63	40	63	47	30.03	1016.7
30-Mar	3	63	30	13	13:51	Vrbl 5	10	Fair	CLR	65	40			29.99	1015.3
30-Mar	3	64	30	14	14:51	Vrbl 3	10	Mostly Cloudy	BKN047	68	40			29.96	1014.1
30-Mar	3	65	30	15	15:51	Vrbl 6	10	Overcast	SCT045 OVC060	67	40			29.91	1012.5
30-Mar	3	66	30	16	16:51	Calm	10	Mostly Cloudy	BKN065	68	40			29.87	1011.2
30-Mar	3	67	30	17	17:51	Calm	10	Mostly Cloudy	FEW043 BKN060	67	40			29.86	1010.8
30-Mar	3	68	30	18	18:51	NE 3	10	Mostly Cloudy	BKN055	66	41	69	62	29.85	1010.8
30-Mar	3	69	30	19	19:51	Vrbl 7	10	Mostly Cloudy	BKN060	62	41			29.88	1011.8
30-Mar	3	70	30	20	20:51	E 5	10	Partly Cloudy	SCT060	58	40			29.92	1013.1
30-Mar	3	71	30	21	21:51	Calm	10	Fair	CLR	56	40			29.95	1014.2
30-Mar	3	72	30	22	22:51	Vrbl 3	10	Fair	CLR	53	41			29.97	1014.9
30-Mar	3	73	30	23	23:51	Calm	10	Fair	CLR	51	40			29.95	1014.2
31-Mar	4	74	31	0	0:51	Calm	10	Fair	CLR	50	40	66	50	29.94	1013.5
31-Mar	4	75	31	1	1:51	Calm	10	Fair	CLR	49	40			29.91	1012.8
31-Mar	4	76	31	2	2:51	Calm	10	Fair	CLR	47	40			29.91	1012.5
31-Mar	4	77	31	3	3:51	Calm	10	Fair	CLR	47	41			29.88	1011.6
31-Mar	4	78	31	4	4:51	Calm	9	Fair	CLR	45	40			29.87	1011.4
31-Mar	4	79	31	5	5:51	Calm	8	Fair	CLR	45	40			29.87	1011.2
31-Mar	4	80	31	6	6:51	Calm	9	Fair	CLR	44	40	50	44	29.9	1012.3
31-Mar	4	81	31	7	7:51	Calm	6	Fog/Mist	CLR	44	40			29.91	1012.7
31-Mar	4	82	31	8	8:51	Calm	8	Fair	CLR	50	42			29.9	1012.3
31-Mar	4	83	31	9	9:51	Calm	9	Fair	CLR	56	42			29.91	1012.7
31-Mar	4	84	31	10	10:51	Vrbl 6	10	Fair	CLR	61	43			29.91	1012.8
31-Mar	4	85	31	11	11:51	Calm	10	A Few Clouds	FEW040	66	45			29.89	1012
31-Mar	4	86	31	12	12:51	Vrbl 3	10	Overcast	OVC040	69	47	69	43	29.88	1011.3
31-Mar	4	87	31	13	13:51	Vrbl 5	10	Fair	CLR	74	51			29.84	1010
31-Mar	4	88	31	14	14:51	S 9	10	Fair	CLR	78	52			29.8	1008.8
31-Mar	4	89	31	15	15:51	Vrbl 5	10	Fair	CLR	79	51			29.77	1007.8
31-Mar	4	90	31	16	16:51	SE 7	10	Fair	CLR	81	52			29.75	1007.1
31-Mar	4	91	31	17	17:51	Vrbl 3	10	Fair	CLR	81	51			29.75	1007
31-Mar	4	92	31	18	18:51	SE 5	10	Fair	CLR	79	51	82	69	29.76	1007.2
31-Mar	4	93	31	19	19:51	SE 3	10	Fair	CLR	76	52			29.77	1007.8
31-Mar	4	94	31	20	20:51	Calm	10	Fair	CLR	72	53			29.8	1008.6
31-Mar	4	95	31	21	21:51	Calm	10	Fair	CLR	68	54			29.82	1009.3
31-Mar	4	96	31	22	22:51	Calm	10	Fair	CLR	65	54			29.83	1009.7
31-Mar	4	97	31	23	23:51	Calm	10	Fair	CLR	62	53			29.83	1009.5
